# Supplementary material for: Value of Stool-Based Colorectal Cancer Screening: Integrating Real-World Adherence, Detection, and Prevention in a Cohort-Based Modeling Analysis
Source: J Clin Med. 2025 Dec 20;15(1):41. doi: 10.3390/jcm15010041 (PMC12786559; doi:10.3390/jcm15010041)
Supplement: Supplementary file 1 [file jcm-15-00041-s001.zip]

Archive with 1 entries (1 files):
- jcm-4026595-supplementary.pdf
